# Supplementary material for: Analysis of Whole-Transcriptome RNA-Seq Data Reveals the Involvement of Alternative Splicing in the Drought Response of Glycyrrhiza uralensis
Source: Front Genet. 2022 May 17;13:885651. doi: 10.3389/fgene.2022.885651 (PMC9152209; doi:10.3389/fgene.2022.885651)
Supplement: Supplementary file 1 [file DataSheet1.zip]

Archive with 15 entries (14 files):
- Supplementary Figure SXXX/
- Supplementary Figure SXXX/Supplementary Figure S1.pdf
- Supplementary Figure SXXX/Supplementary Figure S1.tif
- Supplementary Figure SXXX/Supplementary Figure S2.pdf
- Supplementary Figure SXXX/Supplementary Figure S2.tif
- Supplementary Figure SXXX/Supplementary Figure S3.pdf
- Supplementary Figure SXXX/Supplementary Figure S3.tif
- Supplementary Figure SXXX/Supplementary Figure S4.pdf
- Supplementary Figure SXXX/Supplementary Figure S4.tif
- Supplementary Figure SXXX/Supplementary Figure S5.pdf
- Supplementary Figure SXXX/Supplementary Figure S5.tif
- Supplementary Figure SXXX/Supplementary Figure S6.pdf
- Supplementary Figure SXXX/Supplementary Figure S6.tif
- Supplementary Figure SXXX/Supplementary Figure S7.pdf
- Supplementary Figure SXXX/Supplementary Figure S7.tif
